# Supplementary material for: Robust prognostic model based on immune infiltration‐related genes and clinical information in ovarian cancer
Source: J Cell Mol Med. 2022 Jun 23;26(13):3659–74. doi: 10.1111/jcmm.17360 (PMC9258710; doi:10.1111/jcmm.17360)
Supplement: Supplementary file 5 — Table S1 [file JCMM-26-3659-s006.xls]

## Sheet: supplymentary table1
id	Age	White	Stage	Pharmaceutical.Therapy	FGF7	TNFSF13B	DCN	EPB41L3	CCR1	CD14
TCGA-09-2044	77	0	2	1	0.152715	5.93626	4.05489	1.03084	7.6205	94.5112
TCGA-59-2363	40	0	3	1	0.215697	0.899212	6.52568	0.400789	2.21713	18.7859
TCGA-24-2271	55	0	3	1	0.971018	5.50006	27.0271	1.04007	3.30706	39.6873
TCGA-31-1953	52	0	3	1	1.11095	11.2232	32.9377	1.917	16.6459	120.889
TCGA-09-2045	50	0	4	1	0.067696	4.90369	5.79049	0.546877	4.73828	27.4619
TCGA-13-1511	52	0	4	1	0.487604	2.50997	18.6117	0.589803	2.45028	22.6059
TCGA-24-1422	82	0	3	0	1.42699	5.9512	68.3994	1.88464	7.35091	76.4724
TCGA-13-0893	48	0	3	1	2.31997	6.31339	14.3831	0.644822	2.26426	20.8515
TCGA-29-1776	63	0	3	1	0.567806	2.52281	27.6447	0.665352	3.0781	31.2109
TCGA-24-1474	57	0	3	1	0.023966	4.71567	0.581604	3.91716	4.40575	63.7053
TCGA-29-A5NZ	66	0	3	1	0.770586	1.3092	26.6821	0.957648	1.82893	24.211
TCGA-24-0966	78	0	3	1	0.021395	2.45737	2.56962	0.204162	1.15315	25.4248
TCGA-24-2024	72	0	3	1	0.061837	1.62939	31.2448	0.614554	2.21617	48.8561
TCGA-VG-A8LO	55	0	4	1	0.130784	1.19944	4.33335	0.250853	0.578386	7.97957
TCGA-29-1763	43	0	2	1	0.086722	4.54072	20.8985	1.00493	6.56581	56.0412
TCGA-29-1781	69	1	3	0	0.146739	11.3021	10.5691	1.35815	11.4332	103.422
TCGA-24-2261	76	1	3	0	0.412933	7.64517	25.9763	2.54602	6.93061	67.1185
TCGA-30-1857	64	1	4	0	0.672025	5.47901	52.7526	1.16561	3.59798	52.6678
TCGA-30-1862	65	1	4	0	1.47525	2.8918	49.1703	0.807015	1.9327	39.8242
TCGA-61-1911	55	1	2	1	0.243801	10.1274	11.4702	0.780618	7.62079	41.2301
TCGA-24-2281	68	1	2	1	0.260169	6.44621	6.96396	1.5276	9.13617	76.3735
TCGA-24-2267	58	1	2	1	0.170867	13.8028	10.2139	2.48843	11.7537	153.817
TCGA-20-0991	78	1	2	1	0.040401	11.5705	4.63502	2.49967	14.073	225.43
TCGA-61-1910	56	1	2	1	0.045627	3.27665	2.21353	0.679522	3.48946	29.1496
TCGA-29-1707	41	1	2	1	0.018167	17.558	1.64617	0.925659	4.50017	46.5206
TCGA-04-1362	59	1	2	1	0.01367	2.22263	4.24194	0.578725	2.08496	32.1968
TCGA-61-2113	53	1	2	1	1.46874	6.43163	48.6731	1.8635	10.0835	73.5378
TCGA-61-2097	71	1	2	1	0.509967	3.11331	17.6581	1.37564	5.99538	73.2913
TCGA-04-1356	62	1	2	1	0.182893	2.22783	21.5929	0.486984	1.53429	31.6825
TCGA-61-2104	53	1	2	1	0.060957	13.8845	15.0608	1.20158	6.78545	51.2078
TCGA-24-2038	68	1	3	1	0.013255	1.43747	5.08264	0.571851	1.05008	26.6291
TCGA-09-1670	57	1	3	1	0.027206	5.10447	7.62788	1.40803	6.3665	69.9583
TCGA-04-1542	52	1	3	1	0.007501	0.29384	2.8142	0.106615	0.191993	5.41464
TCGA-24-1470	54	1	3	1	0.278954	10.0527	6.39998	1.39123	5.89645	73.7878
TCGA-61-1741	76	1	3	1	0.20958	5.01698	6.43898	0.877648	4.5396	28.607
TCGA-09-2051	42	1	3	1	0.245438	10.5776	11.6708	0.879366	7.78131	42.2358
TCGA-13-0923	74	1	3	1	0.096577	4.04749	2.08409	0.241175	1.92887	36.0681
TCGA-13-1492	66	1	3	1	0.133081	1.65554	1.95556	0.217435	1.70428	13.0404
TCGA-59-2351	51	1	3	1	0.342697	4.98179	13.8666	1.75095	7.98591	79.2345
TCGA-57-1993	56	1	3	1	0.090326	2.51733	4.23205	1.12606	3.23161	46.0442
TCGA-13-0766	42	1	3	1	0.145412	4.03053	6.17862	0.98128	1.80957	41.9523
TCGA-13-1483	61	1	3	1	0.64047	5.35078	37.4886	0.690762	3.35438	34.8618
TCGA-13-0720	48	1	3	1	0.134789	4.07489	2.10477	0.211512	0.816955	6.90501
TCGA-24-2288	70	1	3	1	0.775862	6.37033	19.2291	1.82778	5.77276	59.2796
TCGA-29-1766	74	1	3	1	2.0709	6.14985	101.845	0.688993	3.0137	25.6071
TCGA-61-2000	67	1	3	1	0.231942	3.03388	14.8111	0.587973	4.34255	42.4148
TCGA-24-1845	42	1	3	1	0.014709	5.33188	0.426821	0.762506	4.76346	41.0968
TCGA-24-2035	65	1	3	1	4.74206	9.1691	135.548	3.37921	7.66099	122.65
TCGA-61-1995	43	1	3	1	0.019783	4.41078	6.61369	1.6424	5.78659	80.6435
TCGA-61-1725	40	1	3	1	0.943732	5.17903	34.451	0.583174	3.24225	46.5507
TCGA-61-2102	74	1	3	1	0.229608	1.96481	29.7947	1.3204	6.86799	125.234
TCGA-24-1435	57	1	3	1	0.635681	4.2569	75.8578	1.21138	5.95341	49.2525
TCGA-20-1686	75	1	3	1	0.373102	2.24685	15.8933	0.247049	1.49748	14.0208
TCGA-24-1428	50	1	3	1	0.246225	5.66927	9.22412	1.42788	10.4601	85.0393
TCGA-13-0886	67	1	3	1	1.45857	13.14	45.9043	1.61109	7.01846	65.633
TCGA-23-1110	42	1	3	1	0.016258	0.371493	5.55168	0.078661	0.812405	5.56635
TCGA-23-1029	46	1	3	1	0.053514	3.83443	8.12369	0.612535	6.21778	21.589
TCGA-23-1114	55	1	3	1	0.4855	0.89955	31.3235	0.719332	0.812724	14.0053
TCGA-13-1506	45	1	3	1	0.185394	1.71666	4.3569	0.28581	2.40132	19.5673
TCGA-24-1552	77	1	3	1	0.287984	0.789972	3.73693	0.401034	1.71661	19.9711
TCGA-23-1118	45	1	3	1	0.699811	9.42947	13.5244	1.03342	4.47782	28.9312
TCGA-13-1507	77	1	3	1	0.849175	14.6008	84.1066	0.859354	8.60077	71.1049
TCGA-13-1499	56	1	3	1	1.24478	9.11736	47.8785	1.59064	5.38794	48.8202
TCGA-04-1648	57	1	3	1	0.025481	2.09056	1.75742	0.591783	1.98139	53.6409
TCGA-61-2092	57	1	3	1	0.005521	0.486583	0.868237	0.108516	0.639224	4.2676
TCGA-13-0883	61	1	3	1	0.479661	3.60313	61.8541	1.25825	5.30369	67.5896
TCGA-25-1323	72	1	3	1	0.282511	1.84953	40.1183	0.660666	2.20365	26.1011
TCGA-13-0888	78	1	3	1	0.016977	0.467978	10.1402	0.154016	0.344858	6.13223
TCGA-29-1710	54	1	3	1	1.75313	8.60506	60.0434	1.79084	6.0667	112.672
TCGA-24-1842	49	1	3	1	0.815126	5.78456	14.3472	1.356	5.79558	48.2802
TCGA-29-1783	58	1	3	1	0.194925	4.7732	24.229	1.63063	5.36423	97.9825
TCGA-24-1418	68	1	3	1	1.71358	3.74974	28.7886	1.06074	2.51312	34.8517
TCGA-23-1111	63	1	3	1	0.210304	1.37739	12.0857	0.233591	0.626	14.9675
TCGA-10-0933	77	1	3	1	0.130263	2.18156	10.2247	0.227785	1.5186	5.2476
TCGA-25-1326	61	1	3	1	2.36415	5.63051	56.9988	2.03156	7.45703	77.9003
TCGA-29-1777	47	1	3	1	1.16837	6.54586	114.427	0.486119	2.26223	32.9772
TCGA-24-0982	77	1	3	1	0.968229	2.57621	35.9077	0.436899	1.88072	15.0319
TCGA-23-1116	83	1	3	1	1.93482	7.46343	72.4117	1.6176	7.76797	117.103
TCGA-25-2391	57	1	3	1	0.044578	3.91684	4.78928	2.88256	3.97525	49.6433
TCGA-24-0970	63	1	3	1	0.946992	1.44305	24.261	0.572738	1.83842	28.169
TCGA-29-1690	66	1	3	1	1.25187	5.16956	56.8609	1.12399	6.237	99.1659
TCGA-13-1512	49	1	3	1	0.067336	4.62716	40.1536	1.27655	3.28271	60.8172
TCGA-24-1430	68	1	3	1	0.256154	2.39128	11.3592	0.373549	0.735268	9.97096
TCGA-13-0726	55	1	3	1	0.196439	2.44917	15.2579	0.251225	1.36667	37.3265
TCGA-24-2254	66	1	3	1	0.168093	2.06526	20.0914	1.89557	4.7888	74.6959
TCGA-24-1423	61	1	3	1	0.082483	3.62738	10.8045	0.487422	2.67239	16.6253
TCGA-24-1434	59	1	3	1	4.13746	8.16074	83.9589	2.66025	9.25585	112.824
TCGA-04-1651	53	1	3	1	0.053409	2.47181	1.54613	0.247647	5.94962	13.9064
TCGA-31-1950	76	1	3	1	0.024043	4.8659	1.08047	0.827508	3.68148	42.4623
TCGA-13-0765	50	1	3	1	0.028959	1.23242	0.944547	0.643173	1.95693	68.6903
TCGA-09-2056	62	1	3	1	0.0891	2.90446	13.9028	0.345778	2.18545	43.8066
TCGA-30-1718	44	1	3	1	1.09531	7.083	63.7662	0.824593	3.70846	46.0191
TCGA-24-1426	43	1	3	1	0.018805	2.3008	5.17528	0.708927	2.55167	31.2777
TCGA-13-0797	49	1	3	1	0.054203	2.21438	3.17381	0.406795	2.66651	34.2291
TCGA-10-0928	71	1	3	1	0.069893	1.12555	2.44101	0.198674	0.681475	10.9658
TCGA-24-1425	45	1	3	1	2.34112	5.35881	51.254	2.32387	5.30069	65.5701
TCGA-24-1413	51	1	3	1	0.110254	4.65872	5.34013	0.66681	4.91216	25.4252
TCGA-04-1332	70	1	3	1	1.0326	2.49229	63.2704	1.06508	2.10516	41.7889
TCGA-24-1844	64	1	3	1	0.067718	0.97631	12.3647	0.345562	1.19158	22.8118
TCGA-20-0987	61	1	3	1	0.117267	8.61013	4.21128	1.75765	8.67483	364.031
TCGA-23-1123	59	1	3	1	0.146859	10.8354	6.59308	1.93798	13.228	102.018
TCGA-10-0937	44	1	3	1	0.076221	4.3956	5.7297	0.589397	5.25529	57.6121
TCGA-23-1027	48	1	3	1	0.228411	3.06101	22.7317	0.643164	5.40452	76.9096
TCGA-25-2398	71	1	3	1	0.650445	2.91389	95.9833	1.85884	4.02804	57.5519
TCGA-24-2298	55	1	3	1	2.34694	5.24644	41.6219	0.467079	2.23062	26.8947
TCGA-24-1467	51	1	3	1	0.042559	2.11476	4.59439	0.497633	2.51572	13.0692
TCGA-61-1733	71	1	3	1	1.79613	3.43554	38.6916	0.560261	2.36698	36.3986
TCGA-25-1328	38	1	3	1	1.63273	2.56656	46.0233	1.33915	2.88282	47.9016
TCGA-13-1485	48	1	4	1	3.56846	1.07454	55.0112	0.377409	1.89031	40.8768
TCGA-23-2084	45	1	4	1	0.605772	7.00824	17.3297	0.841989	7.67913	45.6605
TCGA-13-1405	49	1	4	1	0.892811	5.55743	35.0074	1.50076	2.33488	35.0476
TCGA-13-1488	59	1	4	1	0.392166	9.35441	12.8689	0.693012	2.98728	21.1202
TCGA-25-1322	62	1	4	1	0.545684	5.86838	28.8016	1.96701	9.69453	80.5002
TCGA-04-1347	81	1	4	1	0.30105	0.419293	7.99639	0.111065	0.212811	8.36277
TCGA-13-1487	74	1	4	1	0.263422	1.07703	27.5314	0.741065	0.885333	11.3548
TCGA-29-1762	59	1	4	1	0.061085	1.4009	8.18909	0.477428	2.58853	51.0443
TCGA-61-1737	42	1	4	1	0.337823	4.56273	78.9724	1.38804	5.42879	82.5036
TCGA-13-0891	73	1	4	1	0.08156	1.99678	0.828345	0.106054	26.0042	14.4661
TCGA-13-1410	57	1	4	1	0.374837	6.02749	17.033	0.973805	4.59996	50.9345
TCGA-13-2060	51	1	4	1	1.91715	11.5193	13.1129	1.03018	4.11767	38.4787
TCGA-23-1021	45	1	4	1	0.055909	1.78157	11.6916	0.224617	1.3044	22.68
TCGA-13-1501	50	1	4	1	0.748663	2.18847	26.2456	0.47604	3.10236	14.5269
TCGA-13-0724	72	1	4	1	0.984848	2.11791	13.3086	0.567493	0.926229	20.7204
TCGA-13-1509	64	1	4	1	2.12139	4.46198	44.2483	0.688649	2.6697	36.492
TCGA-24-2289	68	1	4	1	1.98147	6.34388	51.9049	1.67775	9.97649	78.4671
TCGA-61-1728	59	1	4	1	0.067834	1.58263	12.5249	0.444606	3.62233	42.0457
TCGA-13-0924	45	1	4	1	0.548478	4.16995	26.1235	0.97389	5.31353	109.928
TCGA-61-2110	56	1	3	1	0.025008	1.07213	10.8412	0.459797	2.19454	31.9719
TCGA-24-1104	56	1	4	1	0.715106	4.65226	26.9891	0.990943	3.90826	73.9253
TCGA-24-0979	53	1	4	1	0.016195	3.07399	5.04251	0.348251	0.938651	9.31752
