# Supplementary material for: Robust prognostic model based on immune infiltration‐related genes and clinical information in ovarian cancer
Source: J Cell Mol Med. 2022 Jun 23;26(13):3659–74. doi: 10.1111/jcmm.17360 (PMC9258710; doi:10.1111/jcmm.17360)
Supplement: Supplementary file 6 — Table S2 [file JCMM-26-3659-s007.xls]

## Sheet: supplymentary table2
id	coef	HR	HR.95L	HR.95H	pvalue
Age	0.0231859	1.02346	0.999276	1.04822	0.0573584
White	-0.645676	0.524308	0.245374	1.12032	0.0955776
Pharmaceutical.Therapy	-3.63037	0.0265064	0.00659945	0.106462	3.09585e-07
FGF7	0.408876	1.50512	1.14859	1.97234	0.00303356
CCR1	-0.129007	0.878968	0.78758	0.98096	0.0212698
CD14	0.008544	1.00858	1.00213	1.01507	0.00906902
