# Supplementary material for: Robust prognostic model based on immune infiltration‐related genes and clinical information in ovarian cancer
Source: J Cell Mol Med. 2022 Jun 23;26(13):3659–74. doi: 10.1111/jcmm.17360 (PMC9258710; doi:10.1111/jcmm.17360)
Supplement: Supplementary file 7 — Table S3 [file JCMM-26-3659-s004.xls]

## Sheet: combinedtable
	White	Pharmaceutical.Therapy	risk
TCGA-09-2044	0	1	High-risk
TCGA-59-2363	0	1	High-risk
TCGA-24-2271	0	1	High-risk
TCGA-31-1953	0	1	Low-risk
TCGA-09-2045	0	1	Low-risk
TCGA-13-1511	0	1	High-risk
TCGA-24-1422	0	0	High-risk
TCGA-13-0893	0	1	High-risk
TCGA-29-1776	0	1	High-risk
TCGA-24-1474	0	1	High-risk
TCGA-29-A5NZ	0	1	High-risk
TCGA-24-0966	0	1	High-risk
TCGA-24-2024	0	1	High-risk
TCGA-VG-A8LO	0	1	High-risk
TCGA-29-1763	0	1	Low-risk
TCGA-29-1781	1	0	High-risk
TCGA-24-2261	1	0	High-risk
TCGA-30-1857	1	0	High-risk
TCGA-30-1862	1	0	High-risk
TCGA-61-1911	1	1	Low-risk
TCGA-24-2281	1	1	Low-risk
TCGA-24-2267	1	1	Low-risk
TCGA-20-0991	1	1	High-risk
TCGA-61-1910	1	1	Low-risk
TCGA-29-1707	1	1	Low-risk
TCGA-04-1362	1	1	Low-risk
TCGA-61-2113	1	1	Low-risk
TCGA-61-2097	1	1	High-risk
TCGA-04-1356	1	1	High-risk
TCGA-61-2104	1	1	Low-risk
TCGA-24-2038	1	1	High-risk
TCGA-09-1670	1	1	Low-risk
TCGA-04-1542	1	1	Low-risk
TCGA-24-1470	1	1	Low-risk
TCGA-61-1741	1	1	Low-risk
TCGA-09-2051	1	1	Low-risk
TCGA-13-0923	1	1	High-risk
TCGA-13-1492	1	1	Low-risk
TCGA-59-2351	1	1	Low-risk
TCGA-57-1993	1	1	Low-risk
TCGA-13-0766	1	1	Low-risk
TCGA-13-1483	1	1	High-risk
TCGA-13-0720	1	1	Low-risk
TCGA-24-2288	1	1	High-risk
TCGA-29-1766	1	1	High-risk
TCGA-61-2000	1	1	Low-risk
TCGA-24-1845	1	1	Low-risk
TCGA-24-2035	1	1	High-risk
TCGA-61-1995	1	1	Low-risk
TCGA-61-1725	1	1	Low-risk
TCGA-61-2102	1	1	High-risk
TCGA-24-1435	1	1	Low-risk
TCGA-20-1686	1	1	High-risk
TCGA-24-1428	1	1	Low-risk
TCGA-13-0886	1	1	High-risk
TCGA-23-1110	1	1	Low-risk
TCGA-23-1029	1	1	Low-risk
TCGA-23-1114	1	1	Low-risk
TCGA-13-1506	1	1	Low-risk
TCGA-24-1552	1	1	High-risk
TCGA-23-1118	1	1	Low-risk
TCGA-13-1507	1	1	High-risk
TCGA-13-1499	1	1	Low-risk
TCGA-04-1648	1	1	Low-risk
TCGA-61-2092	1	1	Low-risk
TCGA-13-0883	1	1	Low-risk
TCGA-25-1323	1	1	High-risk
TCGA-13-0888	1	1	High-risk
TCGA-29-1710	1	1	High-risk
TCGA-24-1842	1	1	Low-risk
TCGA-29-1783	1	1	High-risk
TCGA-24-1418	1	1	High-risk
TCGA-23-1111	1	1	High-risk
TCGA-10-0933	1	1	High-risk
TCGA-25-1326	1	1	High-risk
TCGA-29-1777	1	1	High-risk
TCGA-24-0982	1	1	High-risk
TCGA-23-1116	1	1	High-risk
TCGA-25-2391	1	1	Low-risk
TCGA-24-0970	1	1	High-risk
TCGA-29-1690	1	1	High-risk
TCGA-13-1512	1	1	Low-risk
TCGA-24-1430	1	1	High-risk
TCGA-13-0726	1	1	Low-risk
TCGA-24-2254	1	1	High-risk
TCGA-24-1423	1	1	Low-risk
TCGA-24-1434	1	1	High-risk
TCGA-04-1651	1	1	Low-risk
TCGA-31-1950	1	1	High-risk
TCGA-13-0765	1	1	Low-risk
TCGA-09-2056	1	1	High-risk
TCGA-30-1718	1	1	Low-risk
TCGA-24-1426	1	1	Low-risk
TCGA-13-0797	1	1	Low-risk
TCGA-10-0928	1	1	High-risk
TCGA-24-1425	1	1	High-risk
TCGA-24-1413	1	1	Low-risk
TCGA-04-1332	1	1	High-risk
TCGA-24-1844	1	1	High-risk
TCGA-20-0987	1	1	High-risk
TCGA-23-1123	1	1	Low-risk
TCGA-10-0937	1	1	Low-risk
TCGA-23-1027	1	1	Low-risk
TCGA-25-2398	1	1	High-risk
TCGA-24-2298	1	1	High-risk
TCGA-24-1467	1	1	Low-risk
TCGA-61-1733	1	1	High-risk
TCGA-25-1328	1	1	High-risk
TCGA-13-1485	1	1	High-risk
TCGA-23-2084	1	1	Low-risk
TCGA-13-1405	1	1	Low-risk
TCGA-13-1488	1	1	Low-risk
TCGA-25-1322	1	1	Low-risk
TCGA-04-1347	1	1	High-risk
TCGA-13-1487	1	1	High-risk
TCGA-29-1762	1	1	Low-risk
TCGA-61-1737	1	1	Low-risk
TCGA-13-0891	1	1	Low-risk
TCGA-13-1410	1	1	Low-risk
TCGA-13-2060	1	1	High-risk
TCGA-23-1021	1	1	Low-risk
TCGA-13-1501	1	1	Low-risk
TCGA-13-0724	1	1	High-risk
TCGA-13-1509	1	1	High-risk
TCGA-24-2289	1	1	High-risk
TCGA-61-1728	1	1	Low-risk
TCGA-13-0924	1	1	Low-risk
TCGA-61-2110	1	1	Low-risk
TCGA-24-1104	1	1	High-risk
TCGA-24-0979	1	1	Low-risk

## Sheet: Sheet1
group	Pharmaceutical therapy	No pharmaceutical therapy
High-risk	60	5
Low-risk	65	0
