# Supplementary material for: Robust prognostic model based on immune infiltration‐related genes and clinical information in ovarian cancer
Source: J Cell Mol Med. 2022 Jun 23;26(13):3659–74. doi: 10.1111/jcmm.17360 (PMC9258710; doi:10.1111/jcmm.17360)
Supplement: Supplementary file 8 — Table S4 [file JCMM-26-3659-s001.xls]

## Sheet: supplymentary table3
Gene	Type	Gender	Age	AntibodyStaining	Intensity	Quantity	Antibody
FGF7	Normal	Female	39	Not detected	Negative	None	HPA043605
	OV	Female	44	Low	Moderate	<25%	HPA043605
CD14	Normal	Female	39	Not detected	Negative	None	HPA001887
	OV	Female	55	Low	Weak	>75%	HPA001888
